# Supplementary material for: Physical self-concept and ability to swim in patients born with anorectal malformation and Hirschsprung’s disease: a case control study
Source: BMC Pediatr. 2022 Dec 15;22:717. doi: 10.1186/s12887-022-03782-5 (PMC9753325; doi:10.1186/s12887-022-03782-5)
Supplement: Supplementary file 1 — Additional file 1. [file 12887_2022_3782_MOESM1_ESM.xlsx]

## Sheet: Blatt 1
ID	sex	age	Chronic disease	Medication	Past operative procedures		like to swim	no only: why not, general dislike	no only: why not, don't want people to see body	no only: why not, to much effort because of MH/ARM	no only: why not, scared of water	no only: why not, other reason	ability to swim	age learning to swim	no swimming badge	Seepferdchen	Bronce	Silver	Gold	Other Badge	swimming course	age at swimming course	born in Germany	mother born in Germany	father born in Germany	mother academic	father academic	PSK-K1	PSK-K2	PSK-K3	PSK-K4	PSK-K5	PSK-K6	PSK-K7	PSK-K8	PSK-K9	PSK-K10	PSK-K11	PSK-K12	PSK-K13	PSK-K14	PSK-K15	PSK-K16	PSK-K17	PSK-K18	PSK-K19	PSK-K20	PSK-K21	PSK1
	(1= male, 2= female)	[years]	(0= None)	(0= None)	(0= None)	(0= None)	(1=yes, 2=no)	(1=yes)	(1=yes)	(1=yes)	(1=yes)		(1= more than 25m, 2=less than 25m, 3=no)	[years]	(1=yes)	(1=yes)	(1=yes)	(1=yes)	(1=yes)	(1=yes)	(1=no, 2=yes)	[years]	(1=yes, 2=no)	(1=yes, 2=no)	(1=yes, 2=no)	(1=yes)	(1=yes)	(1= don't agree agree at all, 2= rather not agree, 3=rather agree, 4=totally agree)	(1= don't agree agree at all, 2= rather not agree, 3=rather agree, 4=totally agree)	(1= don't agree agree at all, 2= rather not agree, 3=rather agree, 4=totally agree)	(1= don't agree agree at all, 2= rather not agree, 3=rather agree, 4=totally agree)	(1= don't agree agree at all, 2= rather not agree, 3=rather agree, 4=totally agree)	(1= don't agree agree at all, 2= rather not agree, 3=rather agree, 4=totally agree)	(1= don't agree agree at all, 2= rather not agree, 3=rather agree, 4=totally agree)	(1= don't agree agree at all, 2= rather not agree, 3=rather agree, 4=totally agree)	(1= don't agree agree at all, 2= rather not agree, 3=rather agree, 4=totally agree)	(1= don't agree agree at all, 2= rather not agree, 3=rather agree, 4=totally agree)	(1= don't agree agree at all, 2= rather not agree, 3=rather agree, 4=totally agree)	(1= don't agree agree at all, 2= rather not agree, 3=rather agree, 4=totally agree)	(1= don't agree agree at all, 2= rather not agree, 3=rather agree, 4=totally agree)	(1= don't agree agree at all, 2= rather not agree, 3=rather agree, 4=totally agree)	(1= don't agree agree at all, 2= rather not agree, 3=rather agree, 4=totally agree)	(1= don't agree agree at all, 2= rather not agree, 3=rather agree, 4=totally agree)	(1= don't agree agree at all, 2= rather not agree, 3=rather agree, 4=totally agree)	(1= don't agree agree at all, 2= rather not agree, 3=rather agree, 4=totally agree)	(1= don't agree agree at all, 2= rather not agree, 3=rather agree, 4=totally agree)	(1= don't agree agree at all, 2= rather not agree, 3=rather agree, 4=totally agree)	(1= don't agree agree at all, 2= rather not agree, 3=rather agree, 4=totally agree)	(1= don't agree agree at all, 2= rather not agree, 3=rather agree, 4=totally agree)
45548720	1	6	0	0	0		1						2	5		1					2	5	1	1				4	4	4	4	4	4	4	3	4	4	4	4	3	3	4	4	4	4	4	4	4
45554733	2	6	0	0	0		1						2	5		1					2	5	1	1	1			3	3	4	4	4	4	4	2	4	3	3	3	4	4	4	4	3	3	4	4	3
45591220	1	6	0	0	0		1						2	6	1						2	5	1	1	1		1	3	4	4	3	3	4	3	4	3	3	3	3	3	3	3	3	3	4	3	4	4
45719059	2	6					1						3								1		1	1	1			3	2	2	3	3	3	3	2	2	2	2	2	3	3	2	3	2	2	3	2	3
45843584	1	6	0	0	0		1						3								1		1	2	1			3	4	3	4	4	3	3	3	3	3	4	2	3	2	3	4	4	4	2	4	3
46129232	1	6	Atopic dermatitis Nussallergie	Glycerine Balm	0		1						1	6		1					2	5	1	1	1			3	3	3	3	3	3	3	3	4	3	3	2	3	3	4	4	3	4	3	3	4
45087012	1	7	0	0	0		1						1	5		1					1		1	1	1	1	1	4	3	4	4	4	4	4	4	4	4	4	4	4	1	4	4	4	4	3	4	4
45530206	2	7	0	0	0		1						2	6		1					2	5	1	1	1	1		3	3	4	4	4	4	4	3	3	4	4	3	4	4	3	4	4	4	4	4	4
45533794	1	7	0	0	Im Alter von 3 Jahren wegen der Obstipation im Krankenhaus, mit 5 Jahren wegen Pimose		1						3								2	6	1	1	1	1	1	3	2	3	4	4	4	4	2	3	3	3	3	4	2	2	2	4	4	3	3	3
45533797	2	7					1						1	5		1					2	5	1	1	1			4	4	4	4	4	4	4	4	4	4	4	4	4	4	4	4	4	4	3	4	4
45554279	2	7	0	0	Tonsillen entfernt und Paukenröhrchen eingesetzt		1						1	5.5		1					2	5	1	1	1	1		3	3	4	4	4	4	4	3	4	4	4	2	4	4	4	4	4	4	4	4	4
45554735	2	7	0	0	0		1						1			1					2	6	1	1	1			4	4	4	4	4	4	4	4	4	4	4	4	4	4	4	4	3	4	4	4	4
45564713	2	7					1						1	6		1					2	6	1	1	1			3	2	2	3	4	2	4	3	2	2	3	2	4	4	3	2	3	4	4	3	4
45601540	2	7	Congenital Nevus	0	18 Skin Operations bevause of Nevus		1						1	7		1					2	7	1	1	1		1	2	2	2	2	3	2	2	2	2	2	2	2	3	2	2	1	2	1	2	1	3
45843776	1	7	0	0	0		1						1	5		1					2	5	1	1	1			3	4	4	3	4	4	3	4	4	4	3	3	4	4	4	4	2	4	4	4	3
46096444	1	7	0	0	0		1						1	5			1				2	5	1	1	1	1		4	4	4	4	4	4	3	3	4	3	4	3	4	4	3	4	4	4	3	4	3
45516288	1	8	0	0	0		1						2		1						1		2	2	2			3	3	2	4	3	3	4	4	4	3	3	2	3	4	3	3	4	4	4	2	4
45567091	2	8	0	0	0		1						3								1		1	1	1			3	4	4	4	4	4	4	4	4	4	4	4	4	4	4	4	3	4	3	4	4
45620683	2	8					1						2	5	1						1		1	1	1			2	4	3	3	4	4	4	3	3	3	3	2	3	3	3	3	2	4	4	3	3
45806658	1	8			Tonsilectomy		1						3								2	6 und 7	1	1	1			3	3	2	2	4	3	4	3	2	3	4	4	3	3	4	4	4	4	3	2	4
45516216	2	9	0	0	0		1						3								2	6	1	2	1	1	1	3	2	2	2	3	3	3	2	2	3	2	3	3	2	3	4	2	3	3	2	3
45525590	1	9	Cholesteatoma since 2019	0	0		1						1	6		1					1		1	1	1		1	3	4	4	3	4	4	3	4	3	4	4	4	4	4	4	4	4	4	4	4	3
45598082	1	9	0	0	0		1						1	5				1			2	5	1	1	1			3	4	4	4	3	4	3	3	3	3	3	4	3	3	2	4	3	4	2	4	3
45601986	2	9	0	0	0		1						1	8	1						1		1	1	1			3	2	3	4	4	4	3	2	4	3	3	3	3	3	3	4	2	3	2	3	3
45602144	1	9	0	0	0		1						1	6		1					1		1	1	1		1	4	4	4	4	4	4	3	4	3	3	4	4	4	4	3	4	4	4	3	4	3
45696320	1	9	Asthma	Salbutamol, Viani Mite	0		1						1	5		1					1		1	1	1			3	2	3	3	4	4	3	2	3	3	4	3	3	2	3	4	3	2	3	3	3
45710490	1	9					1						1	8		1					1		1	1	1			3	2	3	3	3	3	2	2	2	3	2	3	3	3	2	3	3	3	2	3	3
45516360	2	10	0	0	0		1						1	5				1			2	5 und 9	1	1	1			3	4	4	3	4	4	4	4	3	4	3	4	3	3	4	4	3	4	3	4	3
45534289	1	10	0	0	0		1						1	8			1				2	8	1	1	1		1	3	3	3	2	3	3	2	3	2	3	3	3	3	3	3	3	3	3	3	3	2
45573862	1	10	0	0	0		1						1	5			1				2	5	1	1	1			4	4	4	4	4	4	3	3	4	3	4	4	3	2	3	4	4	4	3	4	4
45574314	1	10	Asthma	0	Ochidopexy		1						1	6				1			2	6	1	1	1			4	4	3	4	4	4	3	4	4	4	4	3	3	3	4	4	3	4	3	4	4
45602088	1	10	0	0	0		1						1	6		1					2	6	1	1	1		1	3	3	3	3	3	3	4	3	3	3	3	3	4	3	4	4	4	3	4	3	3
45766852	1	10					1						1	5				1			2	4, 5 und 8 Jahre	1	1	1			4	2	2	3	3	3	4	2	3	3	3	3	3	3	2	4	4	3	3	3	3
46101265	1	10	Euresis	Nifruratin			1						1					1			2	4	1	1	2	1		3	3	4	3	4	4	1	3	3	3	3	4	2	4	3	3	4	4	1	3	4
45445093	1	11					2	1					1	9			1				2	9	1	2	2			3	1	3	4	3	3	1	2	3	2	3	3	3	3	3	3	2	1	1	3	1
45525096	1	11	0	0	Abzess Hand 2010		1						1				1				1		1	1	1			4	2	2	3	2	2	2	2	2	2	4	2	3	2	2	3	4	2	3	2	2
45532403	1	11					1						1	9		1					1		1	1	1			2	3	3	3	3	4	3	3	3	4	2	4	3	3	3	4	2	3	2	3	2
45533998	2	11	Asthma, Allergies	Asthma Spray	Adenotomy		1						1	6			1				2		1	1	1		1	2	2	3	3	3	3	4	2	4	3	3	3	4	3	4	3	2	2	4	3	4
45601372	1	11	0	0	0		1						1	6			1	1			1		1	1	1			3	4	4	4	3	4	3	4	4	4	4	4	4	3	4	4	3	4	3	4	4
45601690	1	11	0	0	Inflamed wound forehead		1						1	6			1				1		1	1	1			3	4	4	4	4	4	3	4	4	3	4	4	3	4	4	4	3	4	3	4	4
45666540	1	11	0	0			1						2		1						2	11	2	2	2			4	2	4	4	2	4	4	3	2	4	4	1	4	4	4	4	4	2	4	4	2
45705903	2	11	0	0	0		1						1	5			1	1			2	5	1	1	1	1	1	3	4	4	4	4	4	3	4	4	4	4	4	3	3	3	4	4	4	3	4	4
45426736	1	12	0	0	0		1						1	6			1				1		1	1	1		1	2	3	2	2	3	2	1	4	3	2	3	2	1	2	2	2	3	3	2	2	2
45564651	1	12	0	0	0		1						1	5			1				2	5	1	1	1			4	4	3	4	4	4	2	2	3	3	4	3	4	3	2	4	3	3	3	3	3
45601682	2	12	0	0	0		1						1	9			1				2	8	1	1	1	1		3	3	4	4	4	4	3	3	4	4	3	4	3	4	4	4	3	4	4	4	4
45644730	1	12					2				1	Don't like water in face	2	7	1						2	7	1	1	1	1	1	2	3	2	3	3	3	3	2	3	2	2	3	3	3	3	3	2	3	4	3	2
45827313	1	12					1						2	9		1					2	9	1	1	1			3	3	3	3	4	4	3	3	3	3	3	4	4	3	3	4	3	3	3	3	3
45601494	1	13	0	0	0		1						1	8			1				2		1	1	1	1																							4
45534137	1	14	Asthma	Asthma Spray	0		1						1	6			1				2	6 (Seepferd) und 9 (Bronze)	1	1	1		1																						3
45259494	1	15	0	0	0		1						1	9		1					1		2	2	2																								4
45516077	1	15	0	0	Circumcision		1						1	5			1				2	mit 5 und mit 7	1	1	1		1																						3
45555764	1	15	Asthma	0	0		1						1	8				1			1		1	1	2																								3
45564779	2	15	ADHD, Epilepsy	Equasym retard, Lamotrigin			2		1				2	9	1						1		1	1	1																								2
45573984	2	15	0	0	0		1						1	6		1					1		1	1	1																								4
45573392	2	16	0	0	0		1						1	9				1			1		1	1	1																								4
45604384	2	16	0	0	0		1						1					1			2	Mit 5 Jahren	1	1	1																								4
45936233	2	16	0	0	Tonsillectomy		1						1	5		1					2	Ja, im Alter von 5 Jahren	1	1	1	1	1																						3
45936294	2	16					1						1			1					1		1	1	1																								4
45936334	2	16	Scoliosis (ca 35°)				1						1	5				1			2	5	1	1	1																								4
45936389	2	16	0	0	0		1						1	6		1					2	5	1	1	1																								3
45528072	1	17	0	0	0		1						1	6			1				1		1	1	1		1																						4
45555619	2	17	Atopic Dermatitis, Allergy to nuts	0	0		1						1	9				1			1		1	1	2																								4
45565486	1	17					1						1	6				1			1		1	1	1																								4
45574528	1	17	0	0	0		2	1					1					1			1		1	1	1																								3
45601866	2	17					1						1	7				1			2	7	1	1	1																								3
45983931	1	17	0	0	0		2	1					2		1						1		1	1	1		1																						4
45566645	1	18	0	0	Paracentesis		1						1	5			1				2	5	1	1	1																								4
45567106	2	18					1						1	5				1			2	6	1	1	1																								3
45567238	1	18			Paracentesis		1						1	6				1			2	5	1	1	1																								3
45574049	1	19	Allergies, Migraines	Desloratadin			1						1	8			1				2	8	1	1	1																								1
45604068	2	19	0	0	Inguinal hernia repair		1						1	6			1				2	6	1	1	1		1																						4
45259930	1	20	Funnelchest	0	0		1						1	5				1			2	9	1	1	1																								4
45521879	1	20					1						1	5					1		1		1	1	1																								4
45592152	2	20					1						1	5					1		1		1	1	1																								3
45594137	1	20					1						1	8					1		2	8	1	1	1																								3
45597356	2	20	Depression	Laif 900	Adenotomy		2	1	1				1	8				1			2	8	1	1	1																								3
45703192	1	20	0	0	0		1						1	10		1					2	10	1	1	1																								4
45581648	1	21	0	0	Circumcision		1						1	6		1					2	6	1	1	1																								3
45596619	2	21	0	0	Paracentesis		1						1	6			1				2	6	1	1	1																								2
45567821	1	22					1						1	5				1			1		1	1	1																								4
45674523	1	22	0	0	0		1						1	10			1				2	9	1	1	1																								4
45566053	1	24					1						1					1			2	7	1	1	1																								4
45657716	2	24	Atopic dermatitis	0	0		2		1				1	7			1				1		1	2	2																								3
[truncated: 45 more columns]
