# Supplementary material for: Physical self-concept and ability to swim in patients born with anorectal malformation and Hirschsprung’s disease: a case control study
Source: BMC Pediatr. 2022 Dec 15;22:717. doi: 10.1186/s12887-022-03782-5 (PMC9753325; doi:10.1186/s12887-022-03782-5)
Supplement: Supplementary file 2 — Additional file 2. [file 12887_2022_3782_MOESM2_ESM.xlsx]

## Sheet: Blatt 1
ID	sex	age	condition	Only MH: Extend of disease	Only MH: Age at pullthrough	Only ARM: type of malformation	VACTERL:Spina bifida	VACTERL: Esophageal atresia	VACTERL: congenital heart disease requiering treatment	VACTERL: congenital heart disease not requiering treatment	VACTERL: Urinary malformation or disease, requiering treatment	VACTERL: Urinary malformation or disease, not requiering treatment	VACTERL: malformation extremities	Only ARM. Age at PSARP	Number of procedures in general anaesthesia	Ostomy (1=yes, 2= no)	Age at takedown of ostomy	Bouginage	Further disease	Medication	Rintala: hold back defecation	Rintala: sensing urge to defecate	Rintala: stool frequnecy	Rintala: soiling	Rintala: accidents	Rintala: no constipation	Rintala: constipation, dietary measures	Rintala: constinpation, medikation	Rintala: constipation, laxance	Rintala: constipation, suppository or occasional enema	Rintala: constipation, frequent enema	Rintala: constipation, not tretable with medication and enemas	Rintala: constipation, dependend on bowel management-programme	Rintala: constipation total score	Rintala: social problems	Rintala total	like to swim	no only: why not, scared of water	no only: why not, general dislike	no only: why not, don't want people to see body	no only: why not, to much effort because of MH/ARM	no only: why not, afraid of accidents	no only: why not, accidents happend	no only: why not, other reason	ability to swim	age learning to swim	no swimming badge	Seepferdchen	Bronce
Annotation	(1= male, 2= female)	[years]	(1=1 HD, 2=ARM)	(1= rectum, 2=rectum and sigmiod, 3=rectum, sigmiod, distal colon, 4=total aganglionosis, 5=other, 6=don't know)	(1=first 6 weeks of life, 2=during first 2months of life, 3. during the first year of life, 4= later than 12 months of age, 5= I don't know)	(1= perineal fistula male, 2= perineal fistula female, 3= recturethral or rectoprostetic male, 4=vestibular or vaginal fistula female, 5=rectivesical fistula male, 6= cloaca female, 7= don't know, 8= bladder or cloacal extrophy male or female)	1= yes	1= yes	1= yes	1= yes	1= yes	1= yes	1= yes	(1=first 6 weeks of life, 2=during first 2months of life, 3. during the first year of life, 4= later than 12 months of age, 5= I don't know)	(1=1, 2=2-3, 3=>3,4= I don't know)	(1= yes, 2= no)	(1=first 6 weeks of life, 2=during first 2months of life, 3. during the first year of life, 4= later than 12 months of age, 5= I don't know, 6= I still have an ostomy)	(1=yes, 2=no)								1= yes	1= yes	1= yes	1= yes	1= yes	1= yes	1= yes	1= yes				(1=yes, 2=no)	1= yes	1= yes	1= yes	1= yes	1= yes	1= yes	1= yes	(1= more than 25m, 2=less than 25m, 3=no)	[years]	(1=yes)	(1=yes)	(1=yes)
44799706	1	6	1	5	3										3	1	4	1			1	2	1	2	2	1								3	3	14	1								3
44802964	2	6	2			8						1	1	1	3	2		2	Deafness one-sided	None	0	1	1	2	2	1							1	3	1	10	1								3
44882326	1	6	1	3	2										3	2		1			2	3	2	1	2	1								3	3	16	2	1							3
44889371	1	6	2			3				1		1		2	3	1	2	1	Hypospadia, Scrotum bipartitum	Tamsulosin 0,4mg	1	2	2	2	2								1	0	3	12	1								2	5	1
44890152	2	6	2			4	1	1		1			1	2	3	1	4	1	Neurogenic bladder, Scoliosis, Syringomyelia	Oxybutinin, Movicol	0	0	2	1	1			1					1	1	1	6	1								2	6	1
45273102	1	6	2			7								2	3	1	2	1			0	1	1	0	1								1	0	2	5	1								2	5	1
44795794	1	7	2			1								4	3	2		4	Hypacusis left ear		2	1	2	2	2								1	0	3	12	1								1	7			1
44802450	1	7	2			3								2	3	1	2	4			0	2	1	0	2								1	0	2	7	1								2	6		1
44829187	1	7	2			3		1	1				1	2	2	1	2	1	Hypospadia, Tethered Cord, delayed motor development	ASS	0	1	2	2	2			1					1	1	3	11	1								3
44861293	2	7	2			6							1	2	3	1	2	2		Oxybutynin	0	1	2	2	2								1	0	1	8	1								1	6			1
44890804	2	7	2			6								2	3	1	2	2	None	None	1	2	2	3	3								1	0	3	14	1								1	5			1
44891177	2	7	2			6			1			1	1	3	3	1	3	1	Tetralogy of Fallot, neurogenic bladder	Cefpodoxim Propepherin Movicol	2	1	2	2	2			1					1	1	3	13	1								3
44904872	2	7	2			4			1					2	3	1	3	1	Scimitar-Syndrome - Malformation of pulmonary veins	ASS täglich 50 KG Macrogol täglich	1	1	2	1	2			1		1				1	3	11	1								1	5			1
44976462	2	7	2			8							1	1	3	1	6	2	Celiac disease, Gallstones	Microbetten, FerroSanol, Vigantoletten, Ursafalk, Omeprazol	0	0	1	3	3	1								3	3	13	1								2	5		1
45659319	1	7	2			3								3	2	1	3	2			0	1	2	1	1		1	1						3	1	9	1								2	6	1
45676731	2	7	2			8							1	1	3	1	6	2	Celieac disease, Reflux, Gall Stones, Tethered Cord, Iron deficiancy	Mictonetten, Omeprazol, Vigantoletten, Ferro Sanol	0	3	1	3	3		1							2	1	13	1								2	6		1
44793569	2	8	2			6								4	3	1	4	1	Developmental delay	Oxybutynin	0	1	1	1	1		1							2	2	8	1								3
44803619	1	8	1	3	3										3	1	3	2		Enterobene	0	1	1	0	2	1								3	1	8	1								1	4	1
45652150	1	8	2			7							1	3	2	1	3	1	Impaired Vision and Hearing	None	1	2	1	1	3						1			0	2	10	1								1	7		1
45663524	2	8	2			4								1	1	2		1		Movicol Junior, täglich	0	1	2	1	0			1					1	1	1	6	1								2			1
44799414	1	9	2			3		1						2	2	1	2	1	Esophageal atresia	None	1	3	2	1	3		1							2	1	13	1								1	8		1
44799973	1	9	1	6	3										3	1	3	1	None	None	0	2	2	0	2	1							1	3	3	12	1								1	6
44800060	2	9	2			2		1				1	1	2	3	1	2	2	Atopic dermatitis		2	3	2	1	2	1								3	3	16	1								1	7		1
44855130	1	9	2			5					1			2	3	1	2	1	Prune belly Syndrome, partial atresia of the urethra, vesicourethral reflux	Nitrofurantoin	0	1	2	2	2	1							1	3	1	11	1								1	6			1
45652083	1	9	1	3	4										3	1	4	2		Movicol, omniflora	0	1	1	0	0			1						1	2	5	1								1	7		1
45719054	1	9	1	1	1										2	2		1	Diabetes mellitus Type 1	Insulin, Vitamin D	2	3	1	1	3	1								3	3	16	1								1	5			1
45761551	2	9	2			4		1					1	3	2	1	3	1		Macrogol	0	3	2	0	1	1								3	2	11	1								1	7			1
44793873	1	10	1	2	3										2	2		1		Movicol	1	3	2	1	3			1		1				1	2	13	1								1	6		1
44803678	1	10	2			3							1	2	3	1	3	1	Neurogenic bladder	Macrogol, Preiselbeertabletten	0	1	2	2	2			1			1		1	1	1	9	2	1		1	1			Angst vorm Ertrinken	3
44944491	1	10	2			1		1						2	3	1	2	1	Fetal Ethyltoxic Syndrome	Mictonetten 2x15mg Movicol Junior 1 Beutel Omeprazol 1x10mg Elvanse 1x20mg	0	1	2	2	2			1					1	1	2	10	1								1	7		1
45651323	1	10	2			3								2	3	1	3	1	ADHD	Methylphenidat	1	1	1	2	3	1								3	3	14	1								1	5
45651436	2	10	1	3	2										3	1	2	1			2	1	2	1	2								1	0	1	9	1								1	5
45651578	1	10	2			3							1	2	3	1	2	1	Vesicourethral reflux grade IV, rethrovesical cysts, Kryporchism	Immodium 2mg (1-0-0)	2	3	2	2	2	1								3	3	17	1								1	7		1
45722771	1	10	2			1								3	3	1	3	2	Deafness, Cranial malformation	Ritalin	1	2	2	2	3	1								3	2	15	1								3
44797555	1	11	2			3	1							2	3	1	2	1	Neurogenic bladder	None	2	3	2	2	3	1								3	3	18	1								1	6.5		1
44801239	1	11	2			3							1	2	3	1	2	1		Mictonorm, Acimithin	0	3	1	1	2								1	0	1	8	1								1
44802386	2	11	2			4				1			1	1	3	2		1	None	None	2	2	2	2	3			1					1	1	3	15	1								1	5
44816704	1	11	1	5	3										2	1	3	2	Multiple Food intolecances	Loperamid	2	2	1	2	2	1								3	1	13	1								1	6
44903860	2	11	1	3	2										3	2		1	Single kidney	Movicol	1	3	2	1	2			1		1				1	2	12	1								1	4
45651549	1	11	1	3	4										1	1	4	4	Down Syndrom, Hypothyreodism	L-THYROXIN, mutaflor	1	3	1	1	2	1								3	3	14	1								1				1
45663055	1	11	1	5	2										3	1	2	2			3	3	1	0	2	1								3	2	14	1								1	8		1
45673525	1	11	1	3	2										3	1	2	1	Patent foramen ovale	nein	0	3	2	2	2								1	0	3	12	1								1	7			1
44799003	1	12	1	4	3										3	1	4	2		Omniflora und diverse Vitamine und Mineralstoffe	2	3	1	0	3	1								3	3	15	1								1	9		1
44891741	1	12	2			5	1			1	1	1	1	2	3	1	2	1	Attentiveness disorder		1	1	2	1	2		1						1	2	1	10	1								1	6
44911155	2	12	2			6								3	2	1	3	1			3	3	2	2	3		1							2	3	18	1								1	8
45651331	1	12	2			3				1			1	3	2	1	3	1	Reflux	nein	0	1	2	2	2								1	0	2	9	1								1	6		1
45651432	1	12	2			8							1	1	3	1	3	1	Malformation of thumbs and forearms	Movicol Junior	0	1	2	1	2			1					1	1	1	8	1								1	8			1
44818338	1	13	2			7		1		1		1	1	2	2	1	3	1	None	None	2	2	2	2	2			1					1	1	2	13	1								1	12			1
44849813	1	14	2			1	1						1	2	2	1	2	1	None	None	0	1	2	1	2								1	0	2	8	1								1	6
44799678	1	15	2			1								2	2	1	2	1	None	None	2	3	2	1	3								1	0	3	14	2		1					andere Sportarten gefallen im besser, aber Meer ist tol	1	8		1
44889949	1	15	2			8			1		1		1	1	3	1	4	1	ADHD	Medikenct retard Ass 100mg	0	0	1	0	0							1		0	0	1	1								2		1
44942044	2	15	2			4				1	1		1	2	3	1	2	1	Impaired Vision and Hearing	Movicol wegen Obstipation	2	2	1	2	3			1					1	1	3	14	1								2	7		1
45651308	1	15	2			8						1		1	3	1	6	2		None	0	0	1	0	0									0	2	3	1								1	8			1
45651693	2	15	2			4	1			1		1	1	2	1	2		1	surigically corrected club feet Hüftdysplasie bds. Blasen-/Stuhlinkontinenz		3	0	1	3	3								1	0	2	12	1								1	5			1
44798834	1	16	1	2	3										3	2		1	Asthma, Atopic Dermatitis, Chronic Pain, Migraines	None	0	1	1	1	2		1							2	2	9	1								1	8
44908204	2	16	2			6	1						1	4	3	1	4	1	Uterus dupelx, Neurogenic bladder, Hypermenorhea	Oxybutynin, Zink, Vitamin C, Movicol	2	2	1	2	2			1					1	1	1	11	1								2	8		1
45654064	2	16	2			2					1			1	2	2		1	Boardet Biedl Syndrome, Kidney-Transplant, legally blind, Pseudotumor Cerebri, Arterial hepertension	Sandimmun, Cellcept, Decortin, Vigantol, Dekristol, Beloc Zok, Furobeta, Urotabline, Duphaston	2	2	2	2	2	1								3	3	16	1								1	9			1
45842496	2	16	2			2								3	2	1	3	2			3	3	2	2	2		1							2	3	17	1								1
44797450	2	17	2			2	1						1	2	3	1	4	1		Oxybutenin	1	1	2	1	2								1	0	0	7	2		1	1			1		1	7		1
44867978	1	17	2			3		1				1	1	3	3	1	3	1	Esophageal atresia, multiple food allergies	None	1	2	2	0	2		1						1	2	2	11	1								1				1
44797405	1	18	1	3	4										3	1	4	2	Cleft lip and palate, Color-blind		3	3	2	3	3		1							2	2	18	1								1	8			1
44801441	1	18	2			3								2	3	1	2	1			2	3	2	2	3								1	0	3	15	1								1	7		1
45655544	1	18	2			3					1			1	3	1	4	1			3	3	2	3	2								1	0	1	14	1								1	9			1
45683656	1	18	2			1				1				4	3	1	4	2	cat-eye-syndrome: colomboma, congenital herat disease	None	0	0	1	1	2								1	0	2	6	1								1	6	1
45655546	1	19	1	3	4										1	2		2	ADHD	None	3	2	1	2	3		1							2	3	16	1								1			1
45059557	1	20	2			7								3	3	2		2			0	2	2	2	1									0	2	9	1								1	5			1
45664957	2	20	2			2								1	1	2		1			2	1	3	2	1	1								1	2	12	1								1	7			1
45677044	2	20	2			6							1	3	2	1	4	1		Nifuretten	2	3	1	2	3	1								3	3	17	1								1	5			1
45651185	2	21	1	3	3										3	1	3	1	Asthma, Allergies, Anaemia		3	3	1	2	2						1		1	0	3	14	1								2			1
45651829	1	21	2			5					1			3	3	1	4	1	Kidney-Transplant	Immunsuppressents, antihypertensive Therapy	3	1	2	2	3								1	0	1	12	2		1						1	10	1
44666553	2	22	2			6					1			3	2	1	4	1			3	2	2	2	3								1	0	3	15	1								1	6	1
45690534	1	22	2			3		1						3	3	2		1			0	2	2	3	2	1								3	3	15	1								1	5
44798052	1	23	2			5								1	2	1	1	1			2	2	2	3	3	1								3	3	18	1								1	4			1
44821337	2	23	2			8	1							4	3	1	4	2	Status post comparment syndome both lower legs after cloaca surgery	Acetylcysteine	2	1	1	2	2			1					1	1	1	10	1								1	8
44934112	2	23	2			8								1	2	1	6	2	mild Scoliosis, Split pubic symphysis	Elektrolytes (Elotrans) Vitamin B12	0	0	1	3	3	1								3	1	11	1								1	6		1
44963428	2	23	2			4		1			1		1	1	3	1	3	1			2	2	2	2	2								1	0	3	13	2		1	1					2	8	1
45001919	1	23	2			8								5	3	1	6	2	Fructoseintolerance	Bicanorm	0	1	1	3	2		1							2	1	10	1								1	10		1
45652408	1	23	2			3						1	1	3	3	1	1	1	Hypospadia, Skoliosis, Nystagmus	Methionin 500	2	2	2	2	3								1	0	2	13	1								1	4		1
45679599	2	23	2			8	1						1	4	3	1	4	3			1	1	2	1	2			1					1	1	2	10	1								1	6
44798265	1	24	2			3		1					1	2	2	1	3	1	Asthma, recurrent Pneumonia, arterial Hypertonia	Ramipril 1/2 Tbl.	3	3	2	2	3	1								3	3	19	2		1						1	7			1
44809252	1	24	2			1								2	3	1	3	1			1	2	2	1	2	1								3	3	14	2		1						1	5
44861807	2	25	2			6								2	2	1	2	1	Celiac Disease, Posttraumatic Stress Disorder	None	0	2	1	1	1	1								3	3	11	1								1	4
45651760	2	25	2			2							1	2	3	1	5	3			3	2	2	2	3								1	0	3	15	2		1						1				1
																	5
				1
				2
				10
				1
				3
				1
				18
[truncated: 77 more columns]
